# Supplementary material for: Exploring the Public Awareness of Thyroid Cancer in Northern Saudi Arabia: A Preliminary Stage for Health Promotion
Source: Healthcare (Basel). 2025 May 29;13(11):1289. doi: 10.3390/healthcare13111289 (PMC12154295; doi:10.3390/healthcare13111289)
Supplement: Supplementary file 1 [file healthcare-13-01289-s001.zip]

Archive with 2 entries (2 files):
- A1_Questionnaire_Healthcare.pdf
- Table S1.pdf
